# Supplementary material for: In Vitro Cytotoxicity of Antiresorptive and Antiangiogenic Compounds on Oral Tissues Contributing to MRONJ: Systematic Review
Source: Biomolecules. 2023 Jun 10;13(6):973. doi: 10.3390/biom13060973 (PMC10296421; doi:10.3390/biom13060973)
Supplement: Supplementary file 1 [file biomolecules-13-00973-s001.zip]

Archive with 2 entries (2 files):
- biomolecules-2399970 - Supplementary File 1.pdf
- biomolecules-2399970 - Supplementary File 2.xlsx
