# Supplementary material for: In Vitro Cytotoxicity of Antiresorptive and Antiangiogenic Compounds on Oral Tissues Contributing to MRONJ: Systematic Review
Source: Biomolecules. 2023 Jun 10;13(6):973. doi: 10.3390/biom13060973 (PMC10296421; doi:10.3390/biom13060973)
Supplement: Supplementary file 1 [file biomolecules-13-00973-s001.zip › biomolecules-2399970 - Supplementary File 2.xlsx]

## Sheet: Sheet1
Ref.	Article number	Author, Year, Country	Methodology	Drug/s	N-BP/NN-BP	Additional drug/s or treatment/s used	Drug concentration (μM)	Duration of treatment/exposure (days)	Drug dosing interval (days)	Cell line/primary cells	Cell type/s	Tissue type	Human or animal samples	Control Group	Main findings
13	1	Abdik et al., (2019), Turkey	MTS assay Scratch assay Western blot Von Kossa staining RT-qPCR	ZA RA AA	N-BP	N/R	MTS assay: 0.1, 0.5, 1, 5, 10, 50 & 100 Scratch assay: 100 Von Kossa & RT-qPCR: ZA - 0.05 AA - 0.1 RA - 0.1	MTS assay: 21 Scratch assay: 1 Western blot, Von Kossa staining & RT-qPCR: N/R	2	Cell line	HPDLSC	Soft tissue	Human	Normal growth medium-treated and differentiated medium-treated HPDLSC	1) Inhibitory effect of all bisphosphonates on migration of PDLSC. 2) Administration of all bisphosohonates downregulated COL1A1, FN and LMN (extracellular matrix elements) at the gene and protein level.
14	2	Acil et al., (2012), Germany	MTT assay ELISA SDS-PAGE HPLC	ZA PA AA	N-BP	IP	1, 5, 10, 20	MTT assay: 1, 7 ELISA: 7, 14, 21, 28 SDS-PAGE & HPLC: 28	3	Primary cells	HGF	Soft tissue	Human	HGF treated with IP	1) ZA, PA, AA reduced cell proliferation/survival and collagen production in all 3 cell lines. 2) ZA was found to be the most potent, followed by AA and then PA.
15	3	Agis et al., (2010), Austria	MTT assay Liquid Scintillation Counting Western blot Annexin V/PI flow cytometry TB Staining	ZA	N-BP	N/R	30, 100	MTT assay & LSC: 1, 2, 3 Western blot, Annexin V/PI & TB staining: 2	N/R	Primary cells	HGF HPDLF	Soft tissue	Human	HGF untreated HPDLF untreated	1) Transient exposure of HGF and HPDLF to free ZA reduced cell activity. 2) Continuous exposure of HGF and HPDLF to free ZA reduced cell activity. 3) HGF and PDLF exposed to free ZA undergo apoptosis and necrosis. 4) Exposure of HGF and PDLF to bound ZA does not affect cell activity.
16	4	Akdeniz et al., (2018), Turkey	Comet assay Scratch assay	ZA PA AA	N-BP	Ozone gas plasma	AA - 0.355 PA - 0.041 ZA - 2.91	Comet assay: N/R Scratch assay: 1, 2	N/R	Primary cells	HGF	Soft tissue	Human	HGF untreated	1) All bisphosphonates caused genotoxic damage to HGF DNA 2) Ozone gas plasma application reduced the genotoxic effects of all bisphosphonates 3) Bisphosphonates reduced wound healing compared to control 4) Ozone gas plasma application promoted wound healing for all bisphosphonate groups
17	5	Anitua et al., (2016), Spain	CyQUANT assay ELISA Western blot	ZA	N-BP	PRGF	CyQUANT: 5, 25 ELISA & Western blot: 10, 25	2	N/R	Primary cells	HGF HAOB	Soft tissue & bone	Human	HGF untreated HAOB untreated	1) ZA had cytotoxic effects on both HGF and HAOB. 2) ZA inhibited cell proliferation, stimulated apotosis and induced inflammation. 3) PRGF suppressed the negative effects of ZA on these cells.
18	6	Bae et al., (2014), USA	MTT assay IHC staining	ZA AF647-ZA	N-BP	N/R	MTT assay: N/R IHC staining: 4	MTT assay: 3 IHC staining: 14	N/R	Cell line & primary cells	HOK-16B HOK HOF	Soft tissue	Human	HOK-16B untreated HOK untreated HOF untreated	1) AF647-ZA localises to hard tissue in the osteomucosal constructs. 2) AF647-ZA localises to soft tissue. 3) ZA was more potent in causing cell cytotoxicity, indicating that there is a difference in histological characteristics between the ZA and AF647-ZA treated. This was due to decreased potency in fluorescent labeled ZA.
19	7	Basso et al., (2013), Brazil	TB staining MTT assay ELISA	ZA	N-BP	N/R	5	2	N/R	Cell line	HGF	Soft tissue	Human	HGF untreated	1) ZA treated cells caused a significant reduction in the number of viable cells and metabolic activity compared to the control group 2) Total protein production was significantly reduced in ZA treated epithelial cell cultures 3) Morphological alterations were observed in HGF cells treated with ZA.
20	8	Basso et al., (2016), Brazil	MTT assay ELISA SDS-PAGE HPLC	ZA	N-BP	N/R	5	1 & 2	N/R	Cell line	HGF	Soft tissue	Human	HGF unreated	1) ZA treatment significantly increased viability of HGF in the co-culture model after 24hrs. However, after 48hrs, the viability of HGF significantly decreased, an effect that was more pronounced in the monolayer 2) ZA treatment lead to an increase in CCL2 synthesis in HGF
21	9	Bullock et al., (2020), United Kingdom	MTT assay Alamar blue assay	ZA PA	N-BP	HA	MTT assay: PA - 5, 10, 30, 50, 100, 200 ZA - 0.1, 0.5, 1, 5, 10, 20, 50 Alamar blue assay: PA - 50, 75, 100 ZA - 1, 10, 30 MTT with HA: PA - 50, 100 ZA - 20, 50 Alamar blue with HA: ZA - 30	MTT assay: 3 Alamar blue assay: 14	N/R	Primary cells	HGF HOK	Soft tissue	Human	HGF untreated HOK untreated HGF + no HA HOK + no HA	1) ZA and PA significantly reduced the metabolic activity of HGF and HOK 2) ZA and PA reduced epithelial thickness 3) HA had a protective effect on HGF and HOK, helping to retain metabolic activity
22	10	Cozin et al., (2011), USA	MTS assay TUNEL assay Caspase-3 assay Scratch assay	ZA PA	N-BP	rhPDGF-BB GGOH	MTS assay: PA - 1, 10, 30, 60, 100, 200, 300 ZA - 1, 2, 4, 6, 8, 9, 10, 20, 30 TUNEL & Caspase-3 assay: PA - 30, 60, 100 ZA - 10, 30, 60 Scratch assay: PA - 30, 60, 100 ZA - 8, 30, 60	MTS assay: 7 TUNEL & Caspase-3 assay: PA - 4 ZA - 6 Scratch assay: 3	N/R	Primary cells	HGF	Soft tissue	Human	HGF untreated	1) PA and ZA significantly reduced proliferation of HGF 2) PA but not ZA significantly increased cellular apoptosis in HGF 3) PA and ZA significantly reduced cellular migration of HGF 4) rhPDGF-BB and GGOH are able to partially rescue migration, cell proliferation and adhesion in HGF treated with PA and ZA.
23	11	Di Vito et al., (2020), Italy	MTT assay Flow cytometry Annexin V/PI flow cytometry Immunofluorescence analysis Osteogenic differentiation assay RT-qPCR ALP assay	ZA	N-BP	N/R	MTT & cell cycle analysis: 0.1, 1, 1.5, 2, 3, 5 FITC Annexin V: 1, 1.5, 2, 5 Flow cyclometric analysis & immunofluorescence analysis: 0.1, 1, 1.5, 2, 5 Osteogenic differentiation, RT- qPCR & colometric detection of ALP: 1, 1.5, 2	MTT assay: 3, 6 Cell cycle & Immunofluorescence analysis: 3 FITC Annexin V: 4 Flow cyclometric analysis: 5 Osteogenic differentiation: 31 RT-qPCR: 3, 7, 10 Colometric detection of ALP: 7, 14	N/R	Primary cells	HPDLSC	Soft tissue	Human	PDLSC untreated	1) PDLSC's experienced higher rates of apoptosis when exposed to ZA for 4 days to 2 μM (p<0.01) and 5 μM (p<0.001) when compared to control. 2) Exposure to ZA longer than 7 days caused downregulation of ALP, RUNX2, and COL1A1 genes, suggesting reduction of osteogenic differentiation.
24	12	Draenert et al., (2012), Scotland	MTT assay Cell morphology assay Dexrazoxane cytoprotectant assay	ZA	N-BP	Dexrazoxane	50	2	N/R	Cell line	HGF	Soft tissue	Human	HGF untreated	1) MTT activity was elevated in cells treated with dexrazoxane & ZA compared to cells treated with bisphosphonate alone. 2) HGF treated with ZA alone showed signs of cell stress and apoptosis, with enlarged nuclei, a high number of dead cells, and changed morphology. However, when treated with both dexrazoxane & ZA, morphology appeared similar to untreated control.
25	13	Gong et al., (2017), China	Alamar blue assay ALP assay RT-qPCR	ZA	N-BP	N/R	0.001, 0.003, 0.007, 0.015, 0.03	Alamar blue assay: 4 ALP assay: 7, 14 RT-qPCR: 14	N/R	Primary cells	BMSC	Bone	Animal	BMSC untreated	1) ZA has dose-dependent inhibitory effect on proliferation of jaw BMSCs 2) ZA reduced ALP activity of jaw BMSCs 3) ZA inhibits osteogenic and chondrogenic differentiation of BMSCs
26	14	Hagelauer et al., (2015), Germany	MTT assay Scratch assay	ZA	N-BP	GGOH FOH MOH EU Squalene R-(+) limonene	50	MTT assay: 3 Scratch assay: 1/3, 1, 2	N/R	Cell line	HGF	Soft tissue	Human	HGF untreated	1) Decrease in viability of cells was observed following ZA treatment, GGOH was the only isoprenoid which increased viability in ZA-treated cells 2) Decrease in wound healing capacity in ZA-treated cells, GGOH and EU both increased wound healing capacity in ZA-treated cells 3) Cells architecture destroyed following ZA treatment, GGOH was the only isoprenoid able to prevent morphological changes i…
27	15	Hofmann et al., (2022), Germany	MTT assay ELISA RT-qPCR	SUN BEV	N/A	N/R	BEV: 1.25, 3.75, 7.5 SUN: 0.04, 0.2, 0.5, 1	2	N/R	Primary cells	HAOB	Bone	Human	HAOB untreated	1) Exposure of BEV and SUN result in alterations to osteogenic and catabolic markers in HAOBs: pro-inflammatory cytokines increased and osteogenic marker significantly reduced.
28	16	Hu et al., (2016), Greece	MTT assay ALP assay Annexin V/PI flow cytometry Western blot RT-qPCR	ZA	N-BP	N/R	1, 5	MTT assay: 1, 3, 5, 7 ALP assay: 7, 14 Western blot: 7	N/R	Primary cells	HAOB	Bone	Human	ARC-HAOB untreated	1) ZA decreased cell viability and growth, and induced apoptosis 2) ARC-overexpressed HAOBs had enhanced survival and resisted apoptosis 3) ARC promoted osteoblast differentiation potential of both control and ZA treated HAOBs
29	17	Jung et al., (2018), Germany	MTT assay Boyden chamber assay Caspase-Glo 3/7 assay	ZA IA AA CA	N-BP & NN-BP	N/R	MTT assay: 5, 50, 100, 200, 500 Cell migration & Caspase-Glo 3/7: 50	4	N/R	Cell line	HPDLF	Soft tissue	Human	HPDLF untreated	1) ZA, AA, IA & CA decreased cell viability, with ZA being the most affected. 2) ZA, AA & IA decreased migration rate. ZA being the most affected. CA failed to decrease migration of fibroblasts. 3) ZA, AA & IA increased apoptosis. ZA being the most affected. CA not statistically significant compared to control.
30	18	Kambara et al., (2021), Japan	TB staining Scratch assay Annexin V/PI flow cytometry ELISA RT-qPCR	ZA	N-BP	N/R	50	TB assay: 8 Scratch assay: 2 Annexin V/PI flow cytometry: 4 ELISA & RT-qPCR: 3	N/R	Cell line	HGF	Soft tissue	Human	HGF untreated	1) ZA group had significantly lower cell proliferation rate than control, number of viable cells increased until 2 days after addition of ZA but decreased thereafter. 2) ZA group had significant decrease in migration ability compared to control. 3) ZA group showed significant apoptosis compared to control. 4) VEGF production in ZA group significantly higher than control until day 2, then decrease…
31	19	Kim et al., (2011), USA	MTT assay Annexin V/PI flow cytometry Western blot Senescence-associated β-galactosidase staining Scratch assay/IHC	PA	N-BP	GGOH FOH Lovastatin	MTT, Annexin V/PI & Western blot: 10, 50 Senescence-associated β-galactosidase staining & Wound healing model/IHC: 10	MTT, Annexin V/PI & Senescence-associated β-galactosidase staining: 4 Wound healing model/IHC: 14 Western blot: N/R	MTT, Annexin V/PI & Senescence-associated β-galactosidase staining: 2 Scratch assay/IHC: 3 Western blot: N/R	Primary cells	HOK HOF	Soft tissue	Human	HOK untreated HOF untreated	1) PA induces cytotoxic effects on HOK/HOF, decreased cell viability. 2) PA impairs proliferation and migration, impairing re-epitheliazation of oral mucosal cells. 3) Cytotoxic effect of PA in HOF mediated by apoptosis. 4) PA induces senescence, but not apoptosis, in HOK. 5) Reconstituting geranylgeranylation, but not farnesylation, partially recovers proliferation and reduces senescence in PA-t…
32	20	Kim et al., (2021), USA	MTT assay ELISA Western blot	ZA AA CA	N-BP & NN-BP	N/R	10, 15, 25, 50, 100	0.25	N/R	Cell line	SCC-9 SCC-15	Soft tissue	Human	SCC-9 untreated SCC-15 untreated	1) Increased phosphorylation of GSK-3β was observed in SCC-9 and SCC-15 after treatment with ZA, AA & CA.
33	21	Komatsu et al., (2016), Japan	Alamar blue assay RT-qPCR Western blot Imunofluoresence analysis Boyden chamber assay Flow cytometry	ZA	N-BP	TGFβ-1	Alamar blue: 0.0147, 0.147, 1.47, 14.7, 147 All other assays: 1.47	2	N/R	Primary cells	HGF	Soft tissue	Human	HGF untreated	1) ZA at Cmax (1.47 μm) did not affect viability of HGF, but suppressed viability at higher concentrations. 2) TGF-β1 increases viability of HGFs, but ZA (Cmax) suppresses TGF-β1-induced promotion of cell viability of HGFs. 3) ZA (Cmax) suppresses TGF-β-induced expression of myofibroblast differentiation markers such as α-smooth muscle actin (α-SMA) and type I collagen. 4) ZA (Cmax) suppresses th…
34	22	Koneski et al., (2021), Macedonia	MTT assay Cell morphology analysis	ZA	N-BP	GGOH	MTT assay: 5, 25, 50 Cell morphology analysis: 50	3	N/R	Cell line	HGF HGEC	Soft tissue	Human	HGF untreated HGEC untreated	1) ZA significantly reduced the viability of both epithelial cells and fibroblasts at all concentrations, with the exception of fibroblasts at concentration of 5 μM 2) HGEC more susceptible to effect of ZA, compared to HGF, GGOH had positive effects on the viability of the cells treated with ZA at all concentrations. 3) Both HGEC and HGF suffered significant impairments in cell structure and morp…
35	23	Krüger et al., (2021), Norway	Proliferation assay ([3H]-thymidine) Cell (LDH) viability assay	AA	N-BP	OME	5	LDH assay: 3 [3H]-thymidine incorporation assay: 7	N/R	Primary cells	HGF	Soft tissue	Human	HGF untreated	1) AA, OME and AA+OME induced no changes in cell viability of HGF after three days when compared to the control 2) The proliferatiom of HGF was reduced to 81% of control when exposed to AA + OME. 3) Secretion of VEGF from the fibroblasts was more than doubled after 14 days of administration of AA + OME, while at the same time point AA caused increase in secretion to 170% of control 4) AA, OME and…
36	24	Kuroshima et al., (2016), Japan	TRAP staining Masson's trichrome staining	Mouse monoclonal antibody to RANKL (anti-RANKL mAb)	N/A	N/R	0, 5, 10 μg/ml (MW N/R)	6	2	Primary cells	GF	Soft tissue	Animal	HGF untreated	1) Anti-RANKL mAb suppressed osteoclasts but not macrophages and gingival fibroblasts in vitro 2) Anti-RANKL mAb treatment significantly upregulated proosteoclast genes including c-FMS, RANK, and RANKL in bone marrow 3) The expression of osteoclast marker genes including CTSK and DCSTAMP were not regulated by the mAb treatment 4) The mAb treatment had no effect on the expression of anti-apoptotic…
37	25	Landesberg et al., (2008), USA	MTS assay Caspase-3 assay TUNEL assay DAPI staining Scratch assay	PA	N-BP	Staurosporin Cycloheximide	MTS assay: 3, 10, 30, 100 Caspase-3 assay, TUNEL assay & DAPI staining: 30, 100, 300 Scratch assay: 3, 10, 60, 100	MTS assay: 1, 2, 3, 7 Caspase-3 assay: 1, 2 Wounding assay: 3 TUNEL assay: 1 hour DAPI staining: 10 minutes	N/R	Primary cells	OK	Soft tissue	Animal	Cells treated with 0.2 μM staurosporine and 10 μM cycloheximide	1) PA inhibits cell proliferation 2) PA does not cause apoptosis of OKs 3) Wound healing of OKs is inhibited by PA
38	26	Liu et al., (2021), China	Annexin V/PI flow cytometry Western blot	AA	N-BP	N/R	30	3	1	Cell line	HPDLF	Soft tissue	Human	HPDLF untreated	1) AA induces the apoptosis of HPDLF by regulating the generation of ROS 2) PTHrP inhibits AA-induced apoptosis by regulating the expression of MKP1
39	27	Manzano-Moreno et al., (2018), Spain	RT-qPCR	ZA AA CA	N-BP & NN-BP	N/R	0.001, 0.1, 10	1	1	Primary cells	HAOB	Bone	Human	HAOB untreated	1) In the HAOB cell line, TGF-β1 expression was significantly decreased versus the control group after 24 h of treatment with the highest dose of AA but not with ZA or CA at this dose 2) TGF-β1 expression was significantly increased in both cell lines at the lowest doses of each BP 3) BP treatment of HOB cell line produced a significantly increase in TGF-β R1 and TGF-β R2 expressions that was dir…
40	28	Marolt et al., (2012), USA	MTS assay ALP assay TUNEL assay Caspase-3 assay Scratch assay	PA	N-BP	Staurosporine	MTS assay: 0.1, 1, 10, 30, 60, 100 TUNEL qassay: 10, 60, 100 Caspase-3 assay: 100, 300 Scratch assay: 10, 30, 60, 100	Proliferation assay: 1, 2, 3, 7 TUNEL assay: 1, 3 Caspase-3 assay: 1, 2, 3, 4 Scratch assay: 1 ALP activity assay: N/R	N/R	Primary cells	HAOB	Bone	Human	HAOB treated with 1 μM staurosporine for 6h.	1) PA lead to the decrease in cell proliferation of HAOBs 2) PA caused a decrease in cell viability of HAOBs 3) PA caused an increase in caspase-3 activity in HAOB 4) PA inhibited wound healing
41	29	McLeod et al., (2014), United Kingdom	Proliferation assay Boyden chamber assay	ZA AA CA	N-BP & NN-BP	N/R	Proliferation assay: AA: 0.1, 1, 10, 100 ZA: 0.2, 1, 5 CA: 10, 100, 1000, 10000 Boyden chamber assay: AA: 1, 10 ZA: 0.2, 1 CA: 0.1, 1	Proliferation assay: 1, 2, 5 Boyden chamber assay: 1	1, 2, 3	Cell line	HOK	Soft tissue	Human	HOK untreated	1) ZA, AA, CA inhibited cell proliferation at high concentrations, resulting in a loss of cell viability
42	30	Mosch et. al, (2019), Germany	Cell proliferaiton assay Toxicity assay ALP assay BCA protein assay RT-qPCR	DEN ZA	N-BP	N/R	0.25 , 0.5, 1, 5, 10, 20	1, 4, 7	N/R	Cell line	BMSC	Bone	Human	BMSC untreated	1) DEN decreased cell proliferation in a dose dependent manner 2) ZA decreased cell proliferation in a dose dependent manner 3) DEN caused an increase in ALP activity at lower doses, and decreased ALP activity at 20 μM 4) DEN upregulated expression (not significant) of key enzymes of the osteogenic differentiation ALP, COL1A1, RUNX2
43	31	Ohnuki et al., (2012) Japan	MTT assay ELISA	ZA	N-BP	N/R	MTT assay: 0.1, 0.3, 1, 3, 10 ELISA: 3, 10	MTT assay: 1 ELISA: 6	N/R	Primary cells	HOK	Soft tissue	Human	HOK untreated	1) ZA inhibited HOK cell viability and proliferation 2) ZA impaired HOK epithelial turnover and epithelial structure 3) ZA induced cell cycle arrest in S phase 4) ZA caused DNA damage reducing expression of cell-cycle regulatory proteins
44	32	Ohlrich et al., (2016), New Zealand	CellTiter-Blue assay Scratch assay	ZA	N-BP	N/R	CellTiter-Blue assay: 1, 10, 20, 30, 40, 50 Scratch assay: 1, 10, 30	CellTiter-Blue assay: 1/4, 1/2 & 1 Scratch assay: 1, 2, 3	N/A	Primary cells	HGF	Soft tissue	Human	HGF untreated	1) ZA increased cell viability in the presence of 10% sereum in the first 48hrs, but decreased after 48hrs 2) ZA inhibited cell migration in a dose dependent manner 3) ZA increased gene expression of RHOB, VEGFA, CD55, BMP2 4) ZA decreased gene expression of CCL2, IL-6
45	33	Pabst et al., (2012), Germany	MTT Assay Calcein viability assay Boyden chamber assay Scratch assay TUNEL assay	ZA IA PA CA	N-BP & NN-BP	N/R	MTT & Calcein viability assay: 5, 50, 100, 200, 500 Boyden chamber, Scratch & TUNEL Assay: 50	3	N/R	Cell line	HOK	Soft tissue	Human	HOK untreated	1) N-BPs (ZA, IA, PA) had a strong negative influence on cell viability. ZA was the most potent. 2) CA increased cell viability at higher concentrations 3) PA, ZA, IA had strong negative influence on migration ability, CA did not 4) PA, ZA, IA had strong negative influence on wound healing, CA showed delayed negative influence on wound healing 5) PA, ZA, IA had strong negative influence on cell a…
46	34	Pabst et al., (2015), Germany	MTT assay PrestoBlue assay Boyden chamber assay Scratch assay TUNEL assay ToxiLight assay	ZA IA PA CA	N-BP & NN-BP	GGOH	MTT, PrestoBlue, TUNEL & ToxiLight assay: 5, 50 Boyden chamber & Scratch assay: 50	MTT, Boyden chamber, Scratch & TUNEL assay: 3 PrestoBlue & ToxiLight assay: 1, 2, 3	N/R	Cell line	HOK	Soft tissue	Human	HOK untreated	1) ZA, PA, IA reduced cell viability, presence of GGOH improved this 2) CA reduced cell viability at high concentrations, presence of GGOH had no effect 3) ZA, PA, IA reduced cell migration ability, presence of GGOH improved this 4) CA reduced cell migration abiility, presence of GGOH had no effect 5) ZA, PA, IA reduced wound healing ability, presence of GGOH improved this 6) CA reduced wound hea…
47	35	Park et al., (2018), Korea	CCK-8 assay	ZA	N-BP	N/R	0.0001, 0.01, 1	1, 2, 4, 7	N/R	Primary cells	JPO JBM	Bone	Animal	JPO untreated JBM untreated	1) No significant differences in proliferation JPO or JBM cells treated with ZA when compared to controls 2) JPO exhibited a greater relative rate of proliferation when compared JBM at day 7 of treatement
48	36	Paulo et al., (2019), Portugal	MTT assay Scratch assay SRB assay Flow cytometry	ZA	N-BP	BCP	MTT, Scratch & SRB assay: 5, 25, 50, 100, 500 Flow cytometry: 100, 500	MTT assay: 2, 3, 4, 5 Scratch assay: 1, 2, 3, 4, 5 SRB assay: 2, 3, 4, 5 Flow cytometry: 4, 5	N/R	Primary cells	HGF	Soft tissue	Human	HGF untreated	1) ZA exposure reduced metabolic rate in a dose dependent manner 2) BCP treatment significantly increased metabolic rate in ZA-treated cells 3) ZA impaired migration after 72, 96 and 120hrs in a dose-dependent manner 4) Cells exposed to both ZA and BCP did not show any differences in migration when compared to control 5) A greater proportion of cells treated with ZA were retained in G0/G1 phase w…
49	37	Pourgonabadi et al., (2018), Canada	MTT assay	ZA	N-BP	N/R	0.2, 0.4, 0.8, 1.5, 3, 6, 12, 25, 50, 100	3, 7	N/R	Primary cells	HGF	Soft tissue	Human	HGF untreated	1) Treatment with ZA at concentrations of at least 1.5 μM and 0.8 μM, for 3 and 7 days respectively, resulted in reduced cell proliferation
50	38	Rodriguez-Lozano et al., (2015), Spain	MTT assay DCPM Flow cytometry	ZA	N-BP	Melatonin	MTT assay: 5, 10, 15, 20, 25, 30 DCPMO: 3, 5, 10 Flow cytometry: 1, 3, 5, 10, 20, 30	3	N/R	Primary cells	HPDLSC	Soft tissue	Human	HPDLSC untreated	1) ZA (10 μM) significantly increased cells undergoing apoptosis 2) Proliferation rate was lower when treated with ZA when compared to control 3) Melatonin (300 μM) increased cell proliferation when treated with up to 5 μM ZA 4) Treatment with ZA showed decreased expression of CD90 and CD105 and increased expression of CD73 5) Melatonin significantly increased CD73 expression in ZA-treated cells
51	39	Scheper et al., (2009), USA	TUNEL assay MTS assay RT-qPCR Western blot Flow Cytometry Annexin V /PI flow cytometry	ZA	N-BP	N/R	TUNEL Staining, Flow Cytometry and Annexin V Studies, MTS & Western blot: 0.25, 0.5, 1, 3 RT-qPCR: 0.5, 1, 3	1	N/R	Cell line	HGF	Soft tissue	Human	HGF untreated	1) ZA incduced dose-dependent apoptosis 2) There was a decrease in cell proliferation of HGF when exposed to ZA. 3) ZA-treated cells increased expression of genes involved in the intrisic (TNF, TRAF and DEATH DOMAIN) and extrinsic (BCL, IAP and CASPASE) apoptotic pathways 4) Significantly increased cleavage and activity of caspase 3 and minimally increased activity of caspase 9 was observed in ZA…
52	40	Scheper et al., (2010), USA	TUNEL assay Rhodamine staining Annexin-V /PI flow cytometry	ZA	N-BP	N/R	Rhodamine Assay, Flow cytometry & Annexin-V studies, MTS: 0.5, 1, 3, 5, 10 TUNEL assay: 0.5, 1, 3, 5	1	1	Cell line	HGF	Soft tissue	Human	HGF untreated	1) ZA induced dose-dependent apoptosis and cell-growth inhibition 2) ZA inhibited cell proliferation
53	41	Shi et al., (2020), China	Affymetrix Gene Expression Array	ZA	N-BP	N/R	50	3, 5	N/R	Primary cells	HPDLSC	Soft tissue	Human	HPDLSC untreated	1) 352 genes upregulated following exposure 2) 554 genes downregulated following exposure 3) Upregulated genes are involved in cellular stress response signalling pathways 4) Downregulated genes involved proliferation- and ossification-associated signalling pathways
54	42	Simon et al., (2010), Germany	ELISA RT-qPCR RNA Extraction and cDNA synthesis	ZA PA	N-BP	IP	1, 5, 10, 20	28	3	Primary cells	HGF	Soft tissue	Human	HGF untreated	1) Decreased collagen type I, III, and V, osteocalcin, ALP, and GAPDH expression following treatment
55	43	Soydan et al., (2015), Turkey	MTT assay ELISA IHC staining	PA AA	N-BP	N/R	PA: 0.041, 0.350 AA: 0.355, 7.7	1/4, 1/2, 1, 2, 3	1	Primary cells	HGF	Soft tissue	Human	HGF untreated	1) Cell Viability was reduced following treatment with AA and PA 2) PA was more toxic than AA
56	44	Steller et al., (2019), Germany	Scratch assay MTT assay RTCA assay	ZA	N-BP	PRP PRF	80	Scratch assay: 1, 2, 3 MTT assay: 1, 3 RTCA assay: 1, 2, 3	N/R	Primary cells	HGF	Soft tissue	Human	HGF untreated	1) No migration observed in ZA-treated cells 2) Significant increase in migration of cells treated with PRF+ZA or PRP+ZA when compared to cells treated with ZA only 3) Decrease in viability of ZA-treated cells 4) Increased viability of cells treated with PRF+ZA or PRP+ZA when compared to cells treated with ZA only
57	45	Tamai et al., (2011), Japan	Flow cytometry BCA protein assay ELISA	AA	N-BP	Lipid A	ELISA: 1, 10, 100 Flow cytometry & BCA protein assay: 100	1	N/R	Primary cells	HGF	Soft tissue	Human	HGF untreated	1) Treatment of AA alone did not influence production of cytokines, IL-6 and IL-8 by HGF however, when incubated with high concentrations of lipid A, AA upregulated IL-6 and IL-8 by HGF 2) Lipid A treatment alone adequately induced NF-κB activation in HGF 3) Treatment of HGF with AA alone did not induce NF-κB activation however, treatment with AA followed by incubation in the presence of lipid A …
58	46	Tamari et al., (2019), Israel	XTT assay Scratch assay	ZA	N-BP	Dexamethasone	10	1, 2, 3	N/R	Primary cells	HGF	Soft tissue	Human	HGF untreated	1) ZA delays in-vitro wound healing of gingival fibroblasts 2) HGF treated with dexamethasone alone were similar to those in standard medium, but 10 μM ZA or 10 μM ZA+dexamethasone significantly reduced HGF proliferation at 48 and 72hrs 3) No additive or synergistic effect of ZA and dexamethasone on HGF proliferation/migration, suggesting 10 μM ZA was responsible for primary negative on HGF cells
59	47	Taniguchi et al., (2020), Japan	Crystal violet staining Scratch assay CM-H2DCFDA staining	AA	N-BP	NAC	Crystal violet staining: 10, 30, 50, 70, 90, 110 Scratch assay: N/R CM-H2DCFDA staining: 30	Crystal violet & CM-H2DCFDA staining: 1, 2, 3, 4 Scratch assay: 1, 2	N/R	Cell line	HPDLF	Soft tissue	Human	HPDLF untreated	1) Growth of HPDLF cell lines significantly suppressed in concentration dependent manner with addition of AA 2) AA induced significant apoptosis through ROS generation 3) AA inhibited cell migration 4) NAC reversed effects of AA on ROS generation and cell migration
60	48	Tipton et al., (2011), USA	MTT assay ELISA IHC staining	PA AA	N-BP	LPS, IL-1B	0.00001, 0.0001, 0.001, 0.01, 0.1, 1	MTT assay: 7 ELISA: 1	N/R	Primary cells	HGF	Soft tissue	Human	HGF untreated	1) Neither PA/AA, LPS, or IL-1β showed significant cytotoxic effects to HGF cells at tested concentrations. 2) Production of IL-6 was significantly increased by most concentrations of AA >1 nM, and was also stimulated by PA >1 nM, reaching statistical significance at at 100nM. When exposed to AA + LPS, most concentrations of AA increased the production of IL-6 compared to those produced in respon…
61	49	Vermeer et al., (2013), Netherlands	Caspase 3/7-Glo assay CyQUANT assay Resorption assay (Coomassie Brilliant Blue) Flow cytometry IHC staining BCA Protein assay Western blot	RA PA	N-BP	N/R	Caspase 3/7-Glo & CyQUANT assay: PA - 50 Resorption assay: PA - 1, 10, 100 Flow cytometry & Immunostaining/Confocal microscopy: RA - 10 BCA protein assay & Western blot: RA - 1, 10	Caspase 3/7-Glo & CyQUANT assay: 5 hours Resorption assay & BCA protein assay: N/R Flow cytometry: RA - 4 hours, 1 Immunostaining/Confocal microscopy: RA - 1 hour Western blot: 1	N/R	Primary cells	BMSC	Bone	Animal	BMSC untreated	1) Jaw osteoclast precursors internalize RA 2) RA uptake inhibits protein prenylation in jaw osteoclast precursors 3) Osteoclastogenesis significantly decreased following PA exposure 4) 50 μM PA did not induce higher caspase 3/7 activity than seen in controls 5) PA significantly reduces resorptive osteoclast activity 5) BMSCs are less sensitive to BPs after internalization and less sensitive to B…
62	51	Walter et al., (2010), Germany	MTT assay Scratch assay SRB assay Flow cytometry	ZA PA IA CA	N-BP & NN-BP	N/R	MTT assay: 5, 50, 100, 200, 500 Scratch assay: 50, 100	MTT assay: 1 Scratch assay: N/R	N/R	Cell line	HGF	Soft tissue	Human	HGF untreated	1) PA, ZA, CA, and IA reduced cell viability. PA had the greatest effect on fibroblast viability. CA had the least effect on fibroblast viability only having an effect at 200 μM or higher.
63	50	Walter et al., (2015), Germany	MTT assay	ZA PA IA CA	N-BP & NN-BP	LLLT 280mW at 670nm	50	1	N/R	Cell line	HGF HOK	Soft tissue	Human	HGF untreated	1) Addition of 50 μM BP reduced HGF cell viability significantly for IA, PA, and ZA, but not for CA 2) HGF cell viability was increased following laser stimulation, but no significant difference compared to control cells, except for IA 3) Exclusive irradiation of HOK keratinocytes increased cell viability significantly compared to control groups, while cells only treated with BPs had reduced viab…
64	52	Wang et al., (2019), USA	CCK-8 assay Stratch assay Western blot Annexin-V	ZA	N-BP	EGF	CCK-8 & Annexin-V: 5, 50, 100 Scratch assay & Western blot: 5	CCK-8: 2, 3 Scratch assay & Western blot: 3	N/R	Cell line	HOK	Soft tissue	Human	HOK untreated	1) ZA significantly inhibited by 50% cell vitality of HOKs after 72hrs at all concentrations 2) EGF had a positive effect when cells were exposed to 5 μM of ZA. However EGF did not have a statistically significant effect at 50 μM or 100 μM of ZA exposure. 3) For cell apoptosis, significant difference between control and cells treated with 50 μM and 100 μM of ZA after 72hrs. 4) ZA at a concentrati…
65	53	Wang et al., (2021), USA	WST-1 assay CellTiter-Glo assay Alizarin Red S staining Western blot	PA	N-BP	N/R	10.6	Alizarin Red S staining & Western blot: 14 WST-1: 3 CellTiter-Glo: N/R	N/R	Cell line	Orofacial mesenchymal stem cells	Soft tissue	Human	Untreated orofacial mesenchymal stem cells	1) Cell viability decreased with exposure to PA with 50% cell survival occurring at 6hrs. 2) Cells that displayed primary cilia decreased from 37% (control) to 20% (PA treated) 3) PA caused an initial strong suppression of the HIF-1alpha levels of that cell that did not return to normal levels. 4) Cells’ cyclin D1 was downregulated 5) Cells’ caspase 3 was upregulated 6) Induction of calcium depos…
66	54	Wiziack Zago et al., (2020), New Zealand	Crystal violet staining Caspase-Glo 3/7 assay	ZA	N-BP	Arrabidaea chica	10	1, 2	N/R	Primary cells	HGF	Soft tissue	Human	HGF untreated	1) A significant decrease in cell viability was observed at 48hrs in cells treated with ZA compaired to the control 2) Cell treated with ZA and Arrabidaea chica had less of a decrase in cell viability at 48hrs compaired to the cells treated with ZA alone 3) At 24hrs and 48hrs, ZA significantly incrased caspase 3/7 activation compared with the control
67	55	Yamoune et al., (2022), United Kingdom	Amplex red peroxidase assay	ZA	N-BP	Arachidonic acid	147	< 1	N/R	Primary cells	HPDLF	Soft tissue	Human	HPDLF untreated	1) ZA treated cells had enhanced reactive oxygen species production (seen in cells that did not have a single nucleotide polymorphisms present in CYP2C8) . This effect was enhanced when the cells were treated with ZA and arachidonic acid combined
68	56	Yuan et al., (2019), Scotland	Scratch assay ELISA RT-qPCR	ZA IA AA CA DEN	N-BP & NN-BP	P. gingivalis LPS	ZA, IA, AA: 0.5, 5, 50 CA: 50, 125, 500 DEN: 0.021, 0.069, 0.28 ZA + DEN: 0.5 + 0.28, 5 + 0.069, 5+ 0.28	Scratch assay: 9 ELISA: 1,4 RT-qPCR: 1	N/R	Cell line	HGF	Soft tissue	Human	HGF untreated	1) The difference from control was found to be significant with 50uM AA compaired to control for the real time analysis of drugs of interest without P. gingivalis LPS and THP-1 Cells. The inflection points of adherence are: 90.4 ± 1hrs for control and 64.0 ± 4.2hrs for 50 μM AA 2) The difference from control was found to be significant for 50 μM ZA, 50 μM IA, and all concentration of AA for the r…
69	57	Zafar et al., (2014), New Zealand	CellTiter-blue assay Apo-one homogeneous caspase 3/7 assay TEM RT-qPCR ELISA	ZA	N-BP	GGOH FOH	CellTiter-blue assay: 1, 10, 20, 30 , 40, 50 Apo-one homogeneous caspase 3/7 assay: 30, 50 TEM cellular morphology examination, RT-qPCR & ELISA 30	Viability assay, RT-qPCR & ELISA: 1, 2, 3, 4 Apo-one homogeneous caspase 3/7 assay & TEM cellular morphology examination: 2	N/R	Primary cells	HGF	Soft tissue	Human	HGF untreated	1) Prolonged exposure to ZA at concentrations ≥ 10 μM decreased viability 2) Simultaneous addition of 30 μM ZA and 50 μM FOH or GGOH found increased cell viability when compared to cells treated with ZA only 3) ZA-treated cells had a greater rate of apoptosis when compared to controls 4) ZA-treated cells displayed morphological changes when compared to the control 5) ZA-treated cells increased ex…
70	58	Zafar et al., (2016), New Zealand	CellTiter-blue assay Scratch assay Apo-one homogeneous caspase 3/7 assay Bone nodule formation measurement TEM RT-qPCR	ZA	N-BP	GGOH FOH	CellTiter-blue assay: 1, 10, 20, 30, 40, 50 Apo-one homogeneous caspase 3/7 assay: 30, 50 Bone nodule formation measurement, Scratch assay, TEM cellular ultra-structure analysis & RT-qPCR: 30	Proliferation/viability& RT-qPCR: 1, 2, 3 Apo-one homogeneous caspase 3/7 assay, Scratch assay & TEM cellular ultra-structure analysis: 3 Bone nodule formation measurement: 21	N/R	Primary cells	HAOB	Bone	Human	HAOB untreated	1) ZA-treated cells had decreased cell viability/proliferation when compared to controls, however the addition of GGOH mitigated this 2) ZA-induced a dose-dependent increase in apoptosis, however the addition of GGOH decreased the rate of apoptosis 3) ZA inhibited bone nodule formation, however the addition of GGOH was found found to induce nodules 4) ZA induced a decrease in the number of migrat…
71	59	Ziebart et al., (2011), Germany	MTT assay Scratch assay Boyden chamber assay	ZA PA IA CA	N-BP & NN-BP	GGOH	MTT & Scratch assay: 5, 50 Boyden chamber assay & cytoskeletal morphology: 50	3	N/R	Cell line	HGF	Soft tissue	Human	Viability and scratch wound assay, cytoskeletal morphology: HGF untreated Migration assay: HGF treated with GGOH only	1) HGF samples treated with N-BP had a reduced viability when compared to controls, samples treated with CA showed no difference in viability 2) Cells treated with ZA and GGOH showed a significant increase in cell viability when compared to cells only treated with ZA 3) HGF samples treated with N-BP had greatly reduced migration when compared to the controls, samples treated with CA showed only a…
